# Supplementary material for: SARS-CoV-2 Epidemics in Retirement and Nursing Homes in Italy: A New Preparedness Assessment Model after the First Epidemic Wave
Source: Int J Environ Res Public Health. 2021 May 26;18(11):5712. doi: 10.3390/ijerph18115712 (PMC8199425; doi:10.3390/ijerph18115712)
Supplement: Supplementary file 1 [file ijerph-18-05712-s001.zip]

Archive with 1 entries (1 files):
- ijerph-1161370-S1.pdf
